# Supplementary material for: An aptamer-based depot system for sustained release of small molecule therapeutics
Source: Nat Commun. 2023 Apr 28;14:2444. doi: 10.1038/s41467-023-37002-0 (PMC10147605; doi:10.1038/s41467-023-37002-0)
Supplement: Supplementary file 3 — Source Data [file 41467_2023_37002_MOESM3_ESM.zip]

Archive with 6 entries (5 files):
- Source Data/
- Source Data/Source Data Fig. 1.xlsx
- Source Data/Source Data Fig. 2.xlsx
- Source Data/Source Data Fig. 3.xlsx
- Source Data/Source Data Fig. 5.xlsx
- Source Data/Source data-Supplementary Information.xlsx
