# Supplementary material for: An aptamer-based depot system for sustained release of small molecule therapeutics
Source: Nat Commun. 2023 Apr 28;14:2444. doi: 10.1038/s41467-023-37002-0 (PMC10147605; doi:10.1038/s41467-023-37002-0)
Supplement: Supplementary file 3 — Source Data [file 41467_2023_37002_MOESM3_ESM.zip › Source Data/Source Data Fig. 1.xlsx]

## Sheet: Fig. 1d
	PS aptamer			fiting			PO aptamer						Scr-PS
	x	y	y error bar	x	y		x	y	y error bar	x	y		x	y	y error bar
	7.62939e-08	0.293319	0.0200522	0.00233258	0.993189		7.62939e-08	0.0138267	0.0123298	0.00236	0.98997		3.05176e-07	0.0413781	0.00977582
	1.52588e-07	0.00660519	0.0173121	0.00217638	0.992657		1.52588e-07	0.024351	0.00303252	0.00225	0.98359		6.10352e-07	0.0494934	0.0186797
	3.05176e-07	-0.00891089	0.0104647	0.00203063	0.992079		3.05176e-07	0.0297848	0.000255336	0.00212	0.97801		1.2207e-06	0.0570257	0.0450396
	6.10352e-07	-0.0466019	0.0216348	0.00189465	0.991452		6.10352e-07	0.0143025	0.00556107	0.00197	0.97369		2.44141e-06	0.00796794	0.00969897
	1.2207e-06	-0.00201894	0.0102176	0.00176777	0.99077		1.2207e-06	0.00333234	0.0137343	0.00182243	0.969656		4.88281e-06	0.0110226	0.0143937
	2.44141e-06	-0.0318932	0.0172399	0.00164938	0.990028		2.44141e-06	0.0108361	0.0132175	0.00170321	0.965245		9.76563e-06	0.00499846	0.00915561
	4.88281e-06	0.00563854	0.00820512	0.00153893	0.989219		4.88281e-06	0.0300011	0.00565296	0.00159178	0.959854		1.95313e-05	0.013372	0.0229501
	9.76563e-06	-0.00148359	0.0103886	0.00143587	0.988337		9.76563e-06	0.0125397	0.00886223	0.00148765	0.953175		3.90625e-05	0.0150838	0.0269544
	1.95313e-05	0.00454641	0.00982193	0.00133972	0.987373		1.95313e-05	-0.00523482	0.00469091	0.00139033	0.944788		7.8125e-05	0.000857859	0.00880136
	3.90625e-05	0.173818	0.0231509	0.00125	0.986319		3.90625e-05	0.0267276	0.00680071	0.00129937	0.934123		0.00015625	-0.00838226	0.0177641
	7.8125e-05	0.409175	0.0203642	0.00116629	0.985163		7.8125e-05	0.0294265	0.00337096	0.00121436	0.920451		0.0003125	-0.00692032	0.00297847
	0.00015625	0.696682	0.0108219	0.00108819	0.983895		0.00015625	0.114479	0.00242987	0.00113492	0.902923		0.000625	0.032933	0.0248666
	0.0003125	0.871234	0.0307844	0.00101532	0.982499		0.0003125	0.279106	0.00443055	0.00106067	0.880742		0.00125	0.224375	0.0647494
	0.000625	0.949393	0.00875884	0.000947323	0.980961		0.000625	0.642273	0.00606152	0.000991284	0.853495		0.0025	0.491143	0.0158554
	0.00125	0.978582	0.0239234	0.000883883	0.979262		0.00125	0.905397	0.0227364	0.000926434	0.821461		0.005	0.632201	0.0790277
	0.0025	1.03381	0.0296234	0.000824692	0.977381		0.00195	0.987689	0.0442648	0.000865827	0.785638		0.0078	0.593757	0.0170101
				0.000769465	0.975291		0.0025	0.99654	0.02569	0.000809184	0.747401
				0.000717936	0.972965					0.000756247	0.708088
				0.000669858	0.970366					0.000706773	0.668763
				0.000625	0.967453					0.000660536	0.630174
				0.000583146	0.964176					0.000617324	0.592804
				0.000544094	0.960475					0.000576938	0.556944
				0.000507658	0.956278					0.000539195	0.522751
				0.000473661	0.951497					0.00050392	0.490295
				0.000441942	0.946025					0.000470954	0.45959
				0.000412346	0.939733					0.000440144	0.430611
				0.000384733	0.932463					0.00041135	0.403311
				0.000358968	0.924025					0.000384439	0.37763
				0.000334929	0.914192					0.000359289	0.353498
				0.0003125	0.902701					0.000335784	0.33084
				0.000291573	0.889255					0.000313817	0.309582
				0.000272047	0.87354					0.000293287	0.289649
				0.000253829	0.855261					0.0002741	0.270965
				0.000236831	0.834184					0.000256168	0.25346
				0.000220971	0.810205					0.00023941	0.237064
				0.000206173	0.783407					0.000223748	0.221711
				0.000192366	0.75408					0.00020911	0.207338
				0.000179484	0.722699					0.00019543	0.193885
				0.000167465	0.689857					0.000182645	0.181296
				0.00015625	0.656178					0.000170696	0.169515
				0.000145786	0.622247					0.000159529	0.158494
				0.000136024	0.588561					0.000149093	0.148183
				0.000126914	0.555516					0.000139339	0.138539
				0.000118415	0.523407					0.000130224	0.129518
				0.000110485	0.492442					0.000121704	0.121082
				0.000103087	0.462757					0.000113742	0.113192
				9.61832e-05	0.434433					0.000106301	0.105814
				8.97421e-05	0.407509					9.9347e-05	0.0989144
				8.37323e-05	0.381992					9.28477e-05	0.0924634
				7.8125e-05	0.357867					8.67736e-05	0.0864316
				7.28932e-05	0.335102					8.10969e-05	0.0807921
				6.80118e-05	0.313655					7.57915e-05	0.0755195
				6.34572e-05	0.293476					7.08332e-05	0.07059
				5.92077e-05	0.274512					6.61993e-05	0.0659816
				5.52427e-05	0.256705					6.18685e-05	0.0616734
				5.15433e-05	0.239998					5.7821e-05	0.0576459
				4.80916e-05	0.224333					5.40384e-05	0.0538809
				4.4871e-05	0.209653					5.05032e-05	0.0503614
				4.18662e-05	0.195904					4.71992e-05	0.0470715
				3.90625e-05	0.183031					4.41114e-05	0.0439961
				3.64466e-05	0.170983					4.12257e-05	0.0411214
				3.40059e-05	0.15971					3.85287e-05	0.0384343
				3.17286e-05	0.149167					3.60081e-05	0.0359226
				2.96038e-05	0.139307					3.36525e-05	0.0335748
				2.76214e-05	0.130088					3.14509e-05	0.0313804
				2.57716e-05	0.121471					2.93934e-05	0.0293292
				2.40458e-05	0.113418					2.74705e-05	0.027412
				2.24355e-05	0.105892					2.56733e-05	0.0256201
				2.09331e-05	0.0988605					2.39938e-05	0.0239451
				1.95313e-05	0.0922914					2.24241e-05	0.0223796
				1.82233e-05	0.0861551					2.09571e-05	0.0209164
				1.70029e-05	0.0804236					1.95861e-05	0.0195488
				1.58643e-05	0.0750706					1.83048e-05	0.0182706
				1.48019e-05	0.0700716					1.71073e-05	0.0170759
				1.38107e-05	0.0654035					1.59881e-05	0.0159593
				1.28858e-05	0.0610447					1.49422e-05	0.0149157
				1.20229e-05	0.0569749					1.39646e-05	0.0139403
				1.12178e-05	0.0531752					1.30511e-05	0.0130287
				1.04665e-05	0.0496278					1.21973e-05	0.0121766
				9.76563e-06	0.0463162					1.13993e-05	0.0113803
				9.11165e-06	0.0432247					1.06536e-05	0.010636
				8.50147e-06	0.0403389					9.95661e-06	0.00994038
				7.93215e-06	0.0376451					9.30525e-06	0.00929024
				7.40096e-06	0.0351308					8.69649e-06	0.00868262
				6.90534e-06	0.0327839					8.12757e-06	0.00811473
				6.44291e-06	0.0305935					7.59586e-06	0.00758397
				6.01145e-06	0.028549					7.09894e-06	0.00708793
				5.60888e-06	0.0266409					6.63452e-06	0.00662432
				5.23327e-06	0.0248601					6.20049e-06	0.00619103
				4.88281e-06	0.0231981					5.79485e-06	0.00578607
				4.55583e-06	0.0216471					5.41575e-06	0.00540761
				4.25074e-06	0.0201995					5.06145e-06	0.00505389
				3.96608e-06	0.0188487					4.73033e-06	0.0047233
				3.70048e-06	0.017588					4.42087e-06	0.00441434
				3.45267e-06	0.0164116					4.13166e-06	0.00412559
				3.22145e-06	0.0153138					3.86136e-06	0.00385572
				3.00572e-06	0.0142893					3.60875e-06	0.0036035
				2.80444e-06	0.0133333					3.37267e-06	0.00336778
				2.61663e-06	0.0124412					3.15203e-06	0.00314748
				2.44141e-06	0.0116088					2.94582e-06	0.00294159
				2.27791e-06	0.010832					2.7531e-06	0.00274916
				2.12537e-06	0.0101071					2.57299e-06	0.00256933
				1.98304e-06	0.00943071					2.40467e-06	0.00240125
				1.85024e-06	0.00879956					2.24735e-06	0.00224417
				1.72633e-06	0.00821062					2.10033e-06	0.00209736
				1.61073e-06	0.00766108					1.96293e-06	0.00196016
				1.50286e-06	0.0071483					1.83451e-06	0.00183193
				1.40222e-06	0.00666982					1.7145e-06	0.00171209
				1.30832e-06	0.00622336					1.60234e-06	0.00160009
				1.2207e-06	0.00580677					1.49751e-06	0.00149542
				1.13896e-06	0.00541806					1.39954e-06	0.00139759
				1.06268e-06	0.00505536					1.30798e-06	0.00130616
				9.91519e-07	0.00471693					1.22242e-06	0.00122072
				9.2512e-07	0.00440115					1.14244e-06	0.00114086
				8.63167e-07	0.0041065					1.06771e-06	0.00106623
				8.05364e-07	0.00383158					9.97856e-07	0.000996477
				7.51431e-07	0.00357505					9.32576e-07	0.000931289
				7.0111e-07	0.0033357					8.71567e-07	0.000870365
				6.54159e-07	0.00311236					8.14549e-07	0.000813427
				6.10352e-07	0.00290398					7.61261e-07	0.000760213
				5.69478e-07	0.00270955					7.11459e-07	0.000710481
				5.31342e-07	0.00252813					6.64915e-07	0.000664002
				4.9576e-07	0.00235885					6.21416e-07	0.000620563
				4.6256e-07	0.00220091					5.80763e-07	0.000579967
				4.31584e-07	0.00205355					5.42769e-07	0.000542026
				4.02682e-07	0.00191605					5.07261e-07	0.000506567
				3.75715e-07	0.00178775					4.74076e-07	0.000473427
				3.50555e-07	0.00166804					4.43062e-07	0.000442456
				3.27079e-07	0.00155635					4.14077e-07	0.000413511
				3.05176e-07	0.00145214					3.86988e-07	0.000386459
				2.84739e-07	0.0013549					3.61671e-07	0.000361177
				2.65671e-07	0.00126418					3.3801e-07	0.000337549
				2.4788e-07	0.00117952					3.15898e-07	0.000315467
				2.3128e-07	0.00110054					2.95231e-07	0.000294829
				2.15792e-07	0.00102685					2.75917e-07	0.000275541
				2.01341e-07	0.000958087					2.57867e-07	0.000257515
				1.87858e-07	0.000893931					2.40997e-07	0.000240669
				1.75277e-07	0.00083407					2.25231e-07	0.000224924
				1.6354e-07	0.000778218					2.10496e-07	0.00021021
				1.52588e-07	0.000726106					1.96726e-07	0.000196458
				1.4237e-07	0.000677483					1.83856e-07	0.000183606
				1.32835e-07	0.000632116					1.71828e-07	0.000171594
				1.2394e-07	0.000589787					1.60587e-07	0.000160369
				1.1564e-07	0.000550292					1.50081e-07	0.000149877
				1.07896e-07	0.000513442					1.40263e-07	0.000140072
				1.0067e-07	0.000479059					1.31087e-07	0.000130909
				9.39289e-08	0.000446979					1.22511e-07	0.000122345
				8.76387e-08	0.000417047					1.14496e-07	0.000114341
				8.17698e-08	0.00038912					1.07006e-07	0.000106861
				7.62939e-08	0.000363062					1.00006e-07	9.98698e-05
										9.34633e-08	9.33364e-05
										8.73489e-08	8.72303e-05
										8.16345e-08	8.15237e-05
										7.62939e-08	7.61904e-05

## Sheet: Fig.1e
Drugs	TTX Release (%) at 12 h					Drugs	TTX Release (%) at 12 h
TTX	95.3714	96.5701	95.9658	98.4327
PO/TTX (2:1)	79.2987	74.5649	70.308	77.0883		PO/TTX (20:1)	88.9713	66.7124	69.2387	77.0673
PS/TTX (2:1)	59.8987	65.0109	63.9136	70.2397		PS/TTX (20:1)	68.1292	58.0098	63.099	63.0185
Scr-PS/TTX (2:1)	92.9809	94.5643	95.3136	88.2397		Scr-PS/TTX (20:1)	89.5782	93.4217	97.5954	97.1225
