# Supplementary material for: An aptamer-based depot system for sustained release of small molecule therapeutics
Source: Nat Commun. 2023 Apr 28;14:2444. doi: 10.1038/s41467-023-37002-0 (PMC10147605; doi:10.1038/s41467-023-37002-0)
Supplement: Supplementary file 3 — Source Data [file 41467_2023_37002_MOESM3_ESM.zip › Source Data/Source Data Fig. 2.xlsx]

## Sheet: Fig. 2a
Samples	Duration of blocks (h)-injected legs						Duration of blocks (h)-contralateral legs
TTX	1	1.5	0.5	1	1.5	0	1	0.5	0.5	0	0	1
PO/TTX (20:1)	1.5	1.5	1.5	3			0.5	0.5	0	1
PS/TTX (20:1)	5	5	10.5	9.5	7	5.5	0	0	0	0	0	0
Scr-PS/TTX (20:1)	3	2.5	1.5	1.5			0.5	1	1	0

## Sheet: Fig.2b
Samples	Duration of blocks (h)-injected legs				Duration of blocks (h)-contralateral legs
STX	2	2.5	1.75	1.75	1	2.5	1	1.5
TTX-binding PS/STX	2.5	2.5	1.75	2	1	1	2	0

## Sheet: Fig.2c
Samples	Duration of blocks (h)-injected legs						Duration of blocks (h)-contralateral legs
Bupivacaine	3.5	3	3.5	4	3.5	3	0	0	0	0	0	0
PS/Bupivacaine	3.5	4	4	4	3.5	4.5	0	0	0	0	0	0

## Sheet: Fig. 2d
Molar ratio of PS and TTX	Duration of blocks (h)-injected legs						Average	Error bar	Duration of blocks (h)-contralateral legs						Average	Error bar
0	1	1.5	0.5	1	1.5	0	0.916667	0.584523	0	0	0	0	0	0	0	0
1	0.5	0.5	0	0			0.25	0.288675	0	0	0	0			0	0
2	5	5	5	8			5.75	1.5	0	0	0	0			0	0
5	5	5.5	5.5	5.5			5.375	0.25	0	0	0	0			0	0
10	4.5	6	6	6			5.625	0.75	0	0	0	0			0	0
20	5	5	10.5	9.5	7	5.5	7.08333	2.39618	0	0	0	0	0	0	0	0
40	3	2	2.5	2.75			2.5625	0.426956	2	1	0	0			0.75	0.957427

## Sheet: Fig.2e
	TTX								PS/TTX (2:1)
TTX concentration (μM)	Duration of blocks (h)-injected legs						Average	Error bar	Duration of blocks (h)-injected legs				Average	Error bar
0	0	0	0	0			0	0	0	0	0	0	0	0
31.321	0	0	0	0			0	0	3	1.5	1	2	1.875	0.853913
41.762	1	1.5	0.5	1	1.5	0	0.916667	0.584523	5	5	5	8	5.75	1.5
52.207	2.25	3	2	2	2.5	2.5	2.375	0.379144	7	8.5	9.5	7.5	8.125	1.10868
62.643									12	12	9	11.5	11.125	1.43614
73.083									12	11.5	12.5	12	12	0.408248

## Sheet: Fig. 2f
		TTX		PS/TTX (2:1)
	TTX concentration (μM)	Contralateral block (%)		Contralateral block (%)
	0	0		0
	31.321	0		0
	41.762	83		0
	52.207	100		0
	62.643			50
	73.083			100

## Sheet: Fig.2g
TTX concentration (μM)	TTX		PS/TTX (2:1)
	Mortality (%)		Mortality (%)
0	0		0
31.321	0		0
41.762	0		0
52.207	0		0
62.643	100		0
73.083			0

## Sheet: Fig.2h
	Samples	Duration of blocks (h)-injected legs						Duration of blocks (h)-contralateral legs
	Epinephrine	0	0	0	0			0	0	0	0
	PS/TTX (2:1, 73 μM)	12	11.5	12.5	12			0.5	1.5	2	1
	PS/TTX (2:1, 73 μM) +Epinephrine	13	15	14	14.5			0	0	0	0
	PS/TTX (2:1, 84 μM)+Epinephrine	15	15	14.5	15.5			0	0	0	0
	PS/TTX (2:1, 104 μM)+Epinephrine	18	24	22	24			2	2	1.5	1
