# Supplementary material for: An aptamer-based depot system for sustained release of small molecule therapeutics
Source: Nat Commun. 2023 Apr 28;14:2444. doi: 10.1038/s41467-023-37002-0 (PMC10147605; doi:10.1038/s41467-023-37002-0)
Supplement: Supplementary file 3 — Source Data [file 41467_2023_37002_MOESM3_ESM.zip › Source Data/Source Data Fig. 3.xlsx]

## Sheet: Fig.3b
Time post injection (h)	Free Cy5.5						PO aptamer-Cy5.5						PS aptamer-Cy5.5
	Relative fluorescence intensity (%)			Average	Error bar		Relative fluorescence intensity (%)			Average	Error bar		Relative fluorescence intensity (%)			Average	Error bar
0	100	100	100	100	0		100	100	100	100	0		100	100	100	100	0
1	76.4064	70.2857	79.1753	75.2891	4.54887		87.5912	79.3571	79.9449	82.2978	4.5937		99.8526	97.0863	98.9899	98.6429	1.4154
4	19.5936	14.9762	18.6186	17.7294	2.43372		59.4891	51.1104	51.5978	54.0657	4.70304		93.25	93.533	90.7039	92.4956	1.55812
10	10.2086	4.97619	10.6103	8.59835	3.14331		34.6496	40.7403	35.854	37.0813	3.22547		76.0064	74.2234	63.1471	71.1256	6.96688
24	8.92513	0.922619	6.80412	5.55063	4.1459		24.2482	33.9091	22.7163	26.9578	6.06849		49.0513	49.0152	55.5713	51.2126	3.77481
48	6.14439	0.678571	4.14439	3.65578	2.76547		15.6423	20.3377	13.7245	16.5682	3.4024		25.5288	38.3249	40.2904	34.7147	8.01566
72	4.81283	0.0833333	1.81283	2.23633	2.39302		10.5036	13.5584	8	10.6874	2.78377		21.2212	32.5635	25.2115	26.332	5.75358
