# Supplementary material for: An aptamer-based depot system for sustained release of small molecule therapeutics
Source: Nat Commun. 2023 Apr 28;14:2444. doi: 10.1038/s41467-023-37002-0 (PMC10147605; doi:10.1038/s41467-023-37002-0)
Supplement: Supplementary file 3 — Source Data [file 41467_2023_37002_MOESM3_ESM.zip › Source Data/Source Data Fig. 5.xlsx]

## Sheet: Fig.5a
	Samples	Duration of blocks (h)-injected legs					Duration of blocks (h)-contralateral legs
	PSAPSTX (90 μM)	0	0	0	0		0	0	0	0
	STX (33 μM)	3	2.5	2	3		3	2.5	1	2.5
	PSAPSTX/STX (2:1, 33 μM)	6	7.5	6.5	7.5		0	0	0	0
	PSAPSTX/STX (2:1, 45 μM)	10.5	11.5	11	12		0	2	1	2
