# Supplementary material for: An aptamer-based depot system for sustained release of small molecule therapeutics
Source: Nat Commun. 2023 Apr 28;14:2444. doi: 10.1038/s41467-023-37002-0 (PMC10147605; doi:10.1038/s41467-023-37002-0)
Supplement: Supplementary file 3 — Source Data [file 41467_2023_37002_MOESM3_ESM.zip › Source Data/Source data-Supplementary Information.xlsx]

## Sheet: Supplementary Fig. 1a
		size of aptamer/TTX conjugates (nm)
PO/TTX 2:1		3.14	2.89	3
PO/TTX 20:1		3.38	2.95	3.23
PS/TTX 2:1		3.16	2.97	3.26
PS/TTX 20:1		3.11	3	3.51

## Sheet: Supplementary Fig. 1b
aptamer/TTX
	Size (d.nm)	Number (%)
	0.3	0
	0.3489	0
	0.4057	0
	0.4718	0
	0.5487	0
	0.6381	0
	0.742	0
	0.8629	0
	1.003	0
	1.167	0
	1.357	0
	1.578	0
	1.835	0.01949
	2.134	9.054
	2.482	26.74
	2.886	31.2
	3.357	20.15
	3.903	9.036
	4.539	2.989
	5.279	0.7052
	6.139	0.1013
	7.139	0.005194
	8.302	0
	9.655	0
	11.23	0
	13.06	0
	15.18	0
	17.66	0
	20.53	0
	23.88	0
	27.77	0
	32.3	0
	37.56	0
	43.68	0
	50.79	0
	59.07	0
	68.69	0
	79.88	0
	92.89	0
	108	0
	125.6	0
	146.1	0
	169.9	0
	197.6	0
	229.8	0
	267.2	0
	310.7	0
	361.3	0
	420.2	0
	488.7	0
	568.3	0
	660.9	0
	768.5	0
	893.8	0
	1039	0
	1209	0
	1406	0
	1635	0
	1901	0
	2211	0
	2571	0
	2990	0
	3477	0
	4043	0
	4702	0
	5468	0
	6358	0
	7394	0
	8599	0
	10000	0

## Sheet: Supplementary Fig. 2a
	TTX		PS/TTX (2:1)		PS/TTX (20:1)		PO/TTX (2:1)		PO/TTX (20:1)
Time (h)	Cumulative TTX release (%)	Error bar	Cumulative TTX release (%)	Error bar	Cumulative TTX release (%)	Error bar	Cumulative TTX release (%)	Error bar	Cumulative TTX release (%)	Error bar
0.5	35.1418	9.41888	14.2696	1.64688	7.82364	3.23324	16.5269	4.2565	15.6412	3.25106
2	61.1871	5.13921	33.7371	3.88484	27.0877	5.2334	41.1482	2.31228	38.8576	9.86032
4	79.2233	5.08981	52.1964	6.9952	43.8157	5.68698	59.4055	4.93079	56.2218	8.14518
8	91.901	1.5878	60.443	3.88726	59.2789	5.49507	71.2864	4.66153	71.8062	9.86483
12	96.5683	1.30679	64.3306	4.71433	63.1013	4.4988	75.3696	3.8528	75.5429	12.1391
24	99.7275	0.703838	69.9999	7.41807	66.3054	6.13451	78.3523	3.76464	76.9235	3.82064

## Sheet: Supplementary Fig. 2b
		TTX		Scr-PS/TTX (2:1)		Scr-PS/TTX (20:1)
	Time (h)	Cumulative TTX release (%)	Error bar	Cumulative TTX release (%)	Error bar	Cumulative TTX release (%)	Error bar
	0	0	0	0	0	0	0
	0.5	35.1418	9.41888	24.2507	4.54454	21.1653	5.61614
	2	61.1871	5.13921	49.2308	3.85634	45.7338	10.7252
	4	79.2233	5.08981	74.7327	8.07033	66.4856	6.37164
	8	91.901	1.5878	87.8908	4.52881	86.2134	2.8103
	12	96.5683	1.30679	92.7772	3.5839	94.4397	3.83058
	24	99.7275	0.703838	97.6613	3.89336	97.6821	3.38885

## Sheet: Supplementary Fig. 3 
PC12	Cell viability (%)
TTX	100.761	100.217	101.63	98.587
PS	99.6739	100.87	95.2174	99.2391
PO	102.935	98.587	90.2174	97.3913
PO/TTX (2:1)	99.1304	87.8261	99.8913	93.2609
PS/TTX (2:1)	97.7174	89.3478	103.826	86.087
C2C12	Cell viability (%)
TTX	99.8971	100.309	100.617	99.2798
PS	102.058	100.926	93.5185	100.412
PO	102.366	102.675	97.0165	97.6337
PO/TTX (2:1)	102.058	99.8971	98.9712	92.6955
PS/TTX (2:1)	101.029	96.1934	101.95	101.337

## Sheet: Supplementary Fig. 4a
TTX (42 µM)
	Time (h)	Thermolatency (s)-injected legs	Error bar	Thermolatency (s)-contralateral legs	Error bar
	0	1.66	0.55	1.72	0.49
	0.5	11.1267	1.51266	9.97667	1.7786
	1	12	0	9.84	0.226274
	1.5	12	0	8.29	0.505074
	2	12	0	3.37333	0.228546
	2.5	8.71667	1.39432	2.32333	0.228983
	3	5.91	0.418688	2.01	0.242487
	3.5	4.16	1.25176	1.67667	0.792549
	4	3.62667	1.03828	1.75667	0.321921
	4.5	3.42	0.526783	1.99667	0.990774
	5	2.88333	0.868005	1.85667	0.295353
	5.5	2.18333	0.508363	1.68333	0.398037
	6	2.12333	0.585947	1.71667	0.100664

## Sheet: Supplementary Fig. 4b
PO/TTX (20:1, 42 µM TTX)
	Time (h)	Thermolatency (s)-injected legs	Error bar	Thermolatency (s)-contralateral legs	Error bar
	0	1.69	0.43	1.7	0.4986
	0.5	10.73	2.1997	4.05333	0.307463
	1	12	0	3.53333	1.24781
	1.5	8.3	1.35178	2.02333	0.396779
	2	7.01333	0.485627	1.99333	0.326241
	2.5	3.91	0.878465	1.75333	0.134288
	3	3.46333	0.413562	1.71667	0.202073
	3.5	2.98333	0.482942	1.69	0.417321
	4	2.86	0.39128	1.62333	0.291947
	4.5	2.86333	0.155027	1.67	0.117898
	5	2.53667	0.289194	1.63333	0.361101
	5.5	2.28	0.635531	1.62333	0.366583
	6	1.83667	0.477675	1.64	0.552915

## Sheet: Supplementary Fig. 4c
PS/TTX (20:1, 42 µM TTX)
	Time (h)	Thermolatency (s)-injected legs	Error bar	Thermolatency (s)-contralateral legs	Error bar
	0	1.56	0.45	1.62	0.39
	0.5	11.3667	1.09697	3.22667	0.50429
	1	12	0	1.97	0.19313
	1.5	12	0	1.59333	0.16042
	2	12	0	1.56667	0.18148
	2.5	12	0	1.46333	0.14364
	3	12	0	1.46	0.12
	3.5	12	0	1.46667	0.15275
	4	12	0	1.46	0.19079
	4.5	11.0333	0.87962	1.45333	0.23007
	5	9.56	0.92081	1.48667	0.13013
	5.5	7.01	0.35791	1.47333	0.11372
	6	3.85	0.62506	1.46333	0.10214
	6.5	3.32667	0.46318	1.44667	0.15535
	7	2.07333	0.26407	1.46333	0.15567
	7.5	1.93	0.43555	1.47333	0.17572
	8	1.78	0.56321	1.37	0.15244

## Sheet: Supplementary Fig. 4d
Scr-PS/TTX (20:1, 42 µM TTX)
	Time (h)	Thermolatency (s)-injected legs	Error bar	Thermolatency (s)-contralateral legs	Error bar
	0	1.66	0.55	1.72	0.49
	0.5	11.1267	1.51266	9.97667	1.7786
	1	12	0	9.84	0.22627
	1.5	12	0	8.29	0.50507
	2	8.71667	1.39432	2.32333	0.22898
	2.5	5.91	0.41869	2.01	0.24249
	3	4.16	1.25176	1.67667	0.79255
	3.5	3.62667	1.03828	1.75667	0.32192
	4	3.42	0.52678	1.99667	0.99077
	4.5	2.88333	0.86801	1.85667	0.29535
	5	2.18333	0.50836	1.68333	0.39804
	5.5	2.12333	0.58595	1.71667	0.10066
	6	1.98	0.3256	1.8	0.3214

## Sheet: Supplementary Fig.5b
PS aptamer (836 µM)
	Time (h)	Thermolatency (s)-injected legs	Error bar	Thermolatency (s)-contralateral legs	Error bar
	0	1.79	0.23	1.84	0.3986
	0.5	1.83	0.3997	1.63333	0.26746
	1	1.89	0.1236	1.85333	0.34781
	1.5	1.85	0.45178	1.90233	0.49678
	2	1.83	0.58563	1.59933	0.52624
	2.5	1.78	0.77846	1.92333	0.43429
	3	1.97	0.51356	1.79167	0.50207
	3.5	1.79	0.38294	1.69	0.51732
	4	1.89	0.49128	1.82333	0.39195
	4.5	1.629	0.45503	1.97	0.3179
	5	1.755	0.48919	1.83333	0.6611
	5.5	1.81	0.43553	1.52333	0.46658
	6	1.83667	0.57767	1.704	0.25292

[truncated: 5 more sheets: Supplementary Fig. 6 , Supplementary Fig. 7 , Supplementary Fig.8, Supplementary Fig.9, Supplementary Fig. 12]
